# Supplementary material for: Membrane-bound ICAM-1 contributes to the onset of proinvasive tumor stroma by controlling acto-myosin contractility in carcinoma-associated fibroblasts
Source: Oncotarget. 2016 Nov 25;8(1):1304–20. doi: 10.18632/oncotarget.13610 (PMC5352056; doi:10.18632/oncotarget.13610)
Supplement: Supplementary file 2 [file oncotarget-08-1304-s002.xlsx]

## Sheet: Feuil1
	Long term (15 days)			Court term (48h)
GeneName	logFC_TGF	logFC_LIF	logFC_TGF_aLIF	logFC_TGF	logFC_LIF	logFC_TGF_aLIF
ANGPTL4	4.86465	4.99572	-0.288808	-2.27905	0.216068	-2.17159
APOL2	3.64851	3.63881	0.141916	-1.33532	0.305954	-1.32131
ATF3	3.34632	3.50509	-0.23939	0.969622	0.511861	0.812603
BATF3	4.28026	4.26268	0.00889966	0.7913	0.563071	0.354954
BCL2L14	-0.0636343	0.0718878	0.120011	-0.0938227	6.06459	-0.1288
BCL3	1.41693	1.59174	-0.279671	-0.43417	0.680394	-0.599146
BST2	0.867384	0.904776	0.243433	-0.8785	0.117579	-1.13777
C3	0.775481	0.601557	0.0869171	-1.47758	1.18012	-1.84225
CFI	0.886424	0.871147	0.0278749	-2.21008	0.704615	-2.5729
CLDN23	1.10849	1.21149	-0.0514055	-1.17903	0.658194	-1.58046
CMPK2	3.25949	3.30178	-0.00811744	-0.913679	0.684935	-1.36181
CPXM1	0.637241	0.642129	-0.0303768	-1.67522	0.949981	-1.75007
DBC1	1.15365	1.34723	0.272988	-0.0102822	0.669403	-0.282708
FAM167B	0.972312	1.05894	-0.00991105	-1.00539	0.777351	-1.24977
FAM65C	1.053	1.12979	-0.0894317	-2.94851	0.798011	-3.39225
FOXD3	-0.150019	0.128463	0.201975	-0.326097	2.51266	-0.314086
GALNT15	0.554189	0.474279	-0.0471962	-0.284491	0.680235	-0.75557
GGT5	1.10971	1.15017	-0.00358427	3.20128	0.703115	2.98903
GUCY1A3	1.28804	1.06278	0.154561	-2.22916	0.668174	-2.6873
HRH1	2.79002	2.89909	0.0213119	-0.942838	0.628584	-1.43631
ICAM1	2.60451	2.6687	0.0690159	0.427651	0.645228	-0.0270169
IFI30	3.40919	3.31234	0.165981	-1.57627	0.809685	-2.1846
IFITM1	1.99024	1.94745	0.178571	-1.33758	0.640244	-1.61096
IGFLR1	0.72096	0.794265	0.0885862	-0.396333	0.653587	-0.765802
IL1R1	1.69639	1.60429	0.132537	-1.10452	0.739742	-1.36503
MGP	1.82355	1.82433	0.0239863	-0.206419	0.724699	-0.654233
MX1	5.10536	5.08579	0.176542	-2.09097	0.475374	-2.69826
NABP1	2.09177	1.87051	0.0311581	-1.36364	0.687057	-1.71137
NFE2	4.25947	4.21353	0.201193	-1.91322	1.19021	-1.24881
NFIB	-0.565906	-0.457938	-0.0076368	-0.878094	4.88527	-0.99396
NIPAL4	3.00621	3.32889	-0.0444649	2.64926	0.151874	2.57673
PCBP3	1.08096	1.07264	-0.00722642	-0.336233	0.842986	-0.730615
PPL	-0.317214	-0.20844	0.257636	-3.78696	0.629185	-3.8778
RARRES1	1.85245	1.68683	0.00174951	-1.80689	1.11693	-1.99666
RARRES3	1.48262	1.3571	-0.0955409	-4.60231	0.684451	-5.17163
RET	0.190037	0.316961	0.0802062	-0.375188	0.667924	-0.609969
SAA1	2.85056	2.96031	0.118102	0.741664	0.358001	0.289013
SBNO2	2.58125	2.65713	-0.00249013	0.497592	0.928909	0.232976
SCUBE2	0.236774	0.189969	-0.112932	-0.954631	0.599126	-0.889198
SECTM1	2.19023	2.17147	0.0391024	-5.48311	0.724436	-6.26363
SGK1	3.01501	3.07297	0.0188973	0.253518	0.477334	-0.100519
SLC39A8	1.05997	1.08699	-0.0440447	-1.73031	1.27269	-1.9201
SNED1	1.55998	1.53352	-0.0469459	-0.949497	0.944186	-1.16042
SOCS3	6.01573	6.2151	0.511949	1.09322	1.31115	0.700604
SOD2	1.67549	1.54395	0.0984921	-0.67028	0.791295	-0.63371
STEAP1	1.48822	1.3302	0.209589	0.233981	0.681614	-0.203061
TEX29	1.82203	1.7335	0.172735	-0.753343	1.38085	-1.42885
TNC	3.57195	3.63143	0.207061	3.45089	1.05671	3.46423
TNFSF13B	1.02264	0.865989	0.149357	-1.68392	0.681587	-1.86718
WNT11	0.809776	0.94741	0.178607	-1.91359	0.648902	-2.35683
