# Supplementary material for: Membrane-bound ICAM-1 contributes to the onset of proinvasive tumor stroma by controlling acto-myosin contractility in carcinoma-associated fibroblasts
Source: Oncotarget. 2016 Nov 25;8(1):1304–20. doi: 10.18632/oncotarget.13610 (PMC5352056; doi:10.18632/oncotarget.13610)
Supplement: Supplementary file 3 [file oncotarget-08-1304-s003.xlsx]

## Sheet: Feuil1
	Initiation
	Exp 1		Exp 2		Mean
	% of gel contraction	SD	% of gel contraction	SD	% of gel contraction	SD
Luc	0.70922	3.00897	0.70922	1.2284	0.70922	2.3788
Luc + LIF	57.4468	4.01195	65.7801	3.61016	61.6135	5.86789
JAK	0.70922	0	0.70922	1.45322	0.70922	1.32251
ANGPTL4	54.6099	3.25005	60.9929	8.59883	57.8014	6.78409
APOL2	49.6454	8.05519	70.922	2.45681	60.2837	12.8132
ATF3	59.5745	2.12766	68.0851	2.12766	63.8298	5.03496
BATF3	58.8652	2.45681	63.1206	6.83947	60.9929	5.15345
BCL2L14	46.0993	3.25005	43.9716	27.1085	49.4681	7.87522
BCL3	31.9149	7.37043	21.0993	3.91003	26.5071	5.64023
BST2	68.0851	2.12766	82.9787	2.12766	75.5319	8.3766
C3	51.773	2.45681	71.6312	2.45681	61.7021	11.0965
CFI	59.5745	0	70.922	4.91362	65.2482	6.94891
CLDN23	58.8652	1.2284	70.922	6.83947	64.8936	7.93249
CMPK2	61.7021	4.25532	75.1773	5.35449	68.4397	8.55485
CPXM1	53.1915	2.12766	70.922	2.45681	62.0567	9.92654
DBC1	0.70922	1.2284	17.7305	28.8871	0.851064	1.16537
FAM167B	56.7376	3.25005	68.0851	6.38298	62.5532	8.59005
FAM65C	53.9007	1.2284	69.5035	6.83947	61.7021	9.60986
FOXD3	60.9929	4.91362	61.7021	4.25532	61.3475	4.12934
GALNT15	48.9362	9.27425	70.2128	13.2872	59.5745	15.5188
GGT5	43.2624	12.0984	60.2837	4.91362	51.773	12.4548
GUCY1A3	60.2837	3.25005	56.0284	26.4321	56.0284	17.0035
HRH1	4.96454	6.50011	32.6241	8.85815	18.7943	16.6674
ICAM1	2.12766	2.12766	1.41844	4.42908	1.77305	3.13183
IFI30	51.773	8.59883	68.7943	1.2284	60.2837	10.8211
IFITM1	58.8652	1.2284	51.0638	27.8228	54.9645	18.1247
IGFLR1	60.2837	3.25005	72.3404	2.12766	66.3121	7.04595
IL1R1	58.156	1.2284	64.8936	4.51345	60.9929	3.96149
MGP	50.3546	6.83947	66.6667	4.91362	58.5106	10.4016
MX1	58.156	4.42908	51.773	8.05519	54.9645	6.78409
NABP1	60.9929	4.91362	69.5035	1.2284	65.2482	5.656
NFE2	54.6099	1.2284	59.5745	2.12766	57.0922	3.13183
NFIB	57.4468	4.25532	40.4255	35.1547	58.7234	4.14757
NIPAL4	58.8652	1.2284	65.9574	3.68521	62.4113	4.59627
PCBP3	54.6099	1.2284	72.3404	0	63.4752	9.74242
PPL	55.3191	5.62926	58.156	11.7182	56.7376	8.36759
RARRES1	60.9929	3.25005	59.5745	0	60.2837	2.19744
RARRES3	54.6099	3.25005	76.5957	3.68521	65.6028	12.4367
RET	56.0284	1.2284	48.227	27.1085	59.1489	4.61266
SAA1	54.6099	1.2284	58.156	3.25005	56.383	2.23923
SBNO2	55.3191	2.12766	53.9007	8.85815	54.6099	5.81387
SCUBE2	60.2837	1.2284	58.156	6.14202	59.2199	4.12934
SECTM1	48.9362	7.37043	63.1206	4.42908	56.0284	9.48341
SGK1	46.8085	3.68521	59.5745	3.68521	53.1915	7.73017
SLC39A8	54.6099	1.50448	44.6809	29.4817	57.4468	8.3766
SNED1	56.7376	1.2284	66.6667	6.14202	61.7021	6.72825
SOCS3	55.3191	5.62926	50.3546	7.47209	52.8369	6.5117
SOD2	56.0284	1.2284	74.4681	2.12766	65.2482	10.2187
STEAP1	56.7376	1.2284	84.3972	1.2284	70.5674	15.1896
TEX29	59.5745	2.12766	70.2128	3.68521	64.8936	6.41834
TNC	53.9007	3.25005	60.9929	3.25005	57.4468	4.85181
TNFSF13B	55.3191	5.62926	78.7234	2.12766	67.0213	13.3721
WNT11	61.7021	4.25532	68.0851	0	64.8936	4.41201
