# Supplementary material for: Membrane-bound ICAM-1 contributes to the onset of proinvasive tumor stroma by controlling acto-myosin contractility in carcinoma-associated fibroblasts
Source: Oncotarget. 2016 Nov 25;8(1):1304–20. doi: 10.18632/oncotarget.13610 (PMC5352056; doi:10.18632/oncotarget.13610)
Supplement: Supplementary file 4 [file oncotarget-08-1304-s004.xlsx]

## Sheet: Feuil1
	Maintenance
	hDF_LIF
	Exp 1		Exp 2		Mean
	% of gel contraction	SD	% of gel contraction	SD	% of gel contraction	SD
Luc	3.19149	2.50747	3.5461	3.00897	1.95035	1.75523
Luc + LIF	56.974	7.10401	63.4752	8.5254	59.2937	3.28061
JAK	2.48227	2.50747	1.06383	0.501494	1.59574	1.25374
ANGPTL4	0.70922	2.45681	33.3333	23.4365	17.0213	23.2685
APOL2	63.1206	2.45681	75.1773	1.2284	69.1489	6.82843
ATF3	61.7021	2.12766	70.2128	2.12766	65.9574	5.03496
BATF3	51.773	1.2284	63.8298	2.12766	57.8014	6.78409
BCL2L14	50.3546	4.42908	30.4965	26.0004	40.4255	19.9138
BCL3	6.38298	9.27425	59.5745	4.25532	32.9787	29.8404
BST2	62.4113	2.45681	77.305	2.45681	69.8582	8.44835
C3	53.9007	3.25005	67.3759	1.2284	60.6383	7.70083
CFI	59.5745	3.68521	64.539	7.47209	62.0567	5.92952
CLDN23	48.227	11.7182	67.3759	1.2284	57.8014	12.866
CMPK2	60.9929	2.45681	60.2837	9.82724	60.6383	6.41834
CPXM1	62.4113	2.45681	64.539	4.42908	63.4752	3.40869
DBC1			0	2.12766	0	2.12766
FAM167B	58.8652	6.83947	50.3546	19.7693	54.6099	14.0275
FAM65C	62.4113	4.42908	46.0993	25.3837	54.2553	18.5851
FOXD3	61.7021	2.12766	69.5035	1.2284	65.6028	4.54676
GALNT15	0.70922	4.42908	39.0071	20.991	19.8582	24.9823
GGT5	59.5745	7.37043	0.70922	1.2284	30.1418	32.5863
GUCY1A3	57.4468	4.25532	60.2837	8.05519	58.8652	5.96757
HRH1	6.38298	7.67139	4.25532	3.68521	5.31915	5.50731
ICAM1	0.70922	1.2284	19.1489	16.8878	9.92908	14.7204
IFI30	64.539	5.35449	67.3759	3.25005	65.9574	4.25532
IFITM1	18.4397	8.59883	65.2482	3.25005	41.844	26.289
IGFLR1	36.8794	12.0984	65.9574	2.12766	51.4184	17.7206
IL1R1	70.922	2.45681	62.4113	4.42908	66.6667	5.656
MGP	59.5745	5.62926	45.3901	26.4321	52.4823	18.7749
MX1	19.8582	13.6789	42.5532	25.7965	31.2057	22.2609
NABP1	54.6099	1.2284	65.2482	1.2284	59.9291	5.92952
NFE2	55.3191	2.12766	64.539	3.25005	59.9291	5.61584
NFIB	63.1206	2.45681	67.3759	1.2284	65.2482	2.90694
NIPAL4	54.6099	1.2284	69.5035	1.2284	62.0567	8.23123
PCBP3	70.922	6.14202	66.6667	1.2284	68.7943	4.59627
PPL	42.5532	16.6176	59.5745	2.12766	51.0638	14.1133
RARRES1	51.773	2.45681	69.5035	3.25005	60.6383	10.0474
RARRES3	54.6099	8.59883	50.3546	15.9693	52.4823	11.7054
RET	41.844	14.1667	69.5035	1.2284	55.6738	17.6181
SAA1	54.6099	3.25005	63.1206	2.45681	58.8652	5.32624
SBNO2	63.1206	1.2284	58.156	1.2284	60.6383	2.93278
SCUBE2	43.2624	8.05519	70.2128	3.68521	56.7376	15.7887
SECTM1	56.0284	9.82724	46.8085	29.4817	51.4184	20.2929
SGK1	39.7163	7.47209	64.539	2.45681	52.1277	14.4775
SLC39A8	57.4468	4.25532	68.0851	2.12766	62.766	6.55789
SNED1	58.8652	8.59883	65.2482	3.25005	62.0567	6.78409
SOCS3	63.8298	2.12766	68.7943	3.25005	66.3121	3.66468
SOD2	56.7376	4.91362	52.4823	32.5701	54.6099	20.9622
STEAP1	50.3546	3.25005	58.8652	3.25005	54.6099	5.49359
TEX29	60.9929	2.45681	68.0851	0	64.539	4.1838
TNC	60.9929	3.25005	58.8652	6.50011	59.9291	4.74171
TNFSF13B	48.227	8.05519	70.2128	2.12766	59.2199	13.1445
WNT11	36.8794	4.91362	63.1206	3.25005	50	14.848
