# Supplementary material for: Membrane-bound ICAM-1 contributes to the onset of proinvasive tumor stroma by controlling acto-myosin contractility in carcinoma-associated fibroblasts
Source: Oncotarget. 2016 Nov 25;8(1):1304–20. doi: 10.18632/oncotarget.13610 (PMC5352056; doi:10.18632/oncotarget.13610)
Supplement: Supplementary file 5 [file oncotarget-08-1304-s005.xlsx]

## Sheet: Feuil1
	Maintenance
	CAF
	Exp 1		Exp 2		Mean
	% of gel contraction	SD	% of gel contraction	SD	% of gel contraction	SD
Luc	58.156	6.50011	58.156	4.91362	60.8747	6.15526
Luc + LIF
JAK	-2.12766	1.80816e-14	0	2.12766	0.851064	4.31568
ANGPTL4	-1.41844	2.45681	2.12766	1.80816e-14	0.35461	2.48733
APOL2	60.9929	8.85815	54.6099	1.2284	57.8014	6.64929
ATF3	58.8652	6.83947	65.9574	2.12766	62.4113	5.96757
BATF3	63.8298	11.0556	61.7021	2.12766	62.766	7.21524
BCL2L14	0.70922	3.25005	1.41844	1.2284	1.06383	2.23151
BCL3	0.70922	1.2284	2.12766	2.12766	1.41844	1.73723
BST2	75.1773	1.2284	69.5035	4.42908	72.3404	4.25532
C3	46.0993	14.1667	48.9362	2.12766	47.5177	9.19254
CFI	65.9574	3.68521	55.3191	2.12766	60.6383	6.41834
CLDN23	65.2482	6.83947	65.2482	4.91362	65.2482	5.32624
CMPK2	64.539	2.45681	62.4113	1.2284	63.4752	2.0919
CPXM1	55.3191	11.2585	59.5745	2.12766	57.4468	7.61215
DBC1	-0.70922	2.45681	0.70922	1.2284	0	1.90304
FAM167B	56.9149	3.19149	57.4468	2.12766	57.8014	2.0919
FAM65C	60.9929	3.25005	63.8298	2.12766	62.4113	2.90694
FOXD3	56.0284	5.35449	53.9007	3.25005	54.9645	4.12934
GALNT15	58.8652	3.25005	53.1915	4.25532	56.0284	4.59627
GGT5	57.4468	5.62926	46.8085	9.75016	52.1277	9.20074
GUCY1A3	56.0284	10.4955	63.1206	5.35449	59.5745	8.40358
HRH1	0	1.80816e-14	3.5461	1.2284	1.77305	2.0919
ICAM1	3.5461	6.50011	3.5461	3.25005	3.5461	4.59627
IFI30	60.2837	5.35449	51.0638	7.67139	55.6738	7.77882
IFITM1	58.8652	14.1667	55.3191	4.25532	57.0922	9.55475
IGFLR1	65.2482	9.82724	62.4113	2.45681	63.8298	6.59231
IL1R1	61.7021	6.01793	56.0284	4.42908	57.4468	5.21168
MGP	48.9362	4.25532	49.6454	4.42908	49.2908	3.90393
MX1	60.2837	6.50011	63.1206	3.25005	61.7021	4.85181
NABP1	-2.12766	3.68521	56.7376	2.45681	62.766	6.95976
NFE2	47.5177	5.35449	54.6099	4.91362	51.0638	6.01793
NFIB	58.8652	1.2284	58.8652	3.25005	58.8652	2.19744
NIPAL4	47.5177	15.6832	57.4468	7.67139	52.4823	12.3086
PCBP3	63.1206	8.85815	51.773	5.35449	57.4468	9.0269
PPL	58.8652	10.4955	66.6667	1.2284	62.766	7.93249
RARRES1	55.3191	7.67139	65.9574	2.12766	60.6383	7.70083
RARRES3	46.0993	17.8436	60.2837	4.42908	53.1915	13.9844
RET	0.70922	1.2284	53.9007	4.91362	27.305	29.3097
SAA1	58.8652	6.83947	60.2837	7.47209	59.5745	6.45351
SBNO2	48.9362	11.8463	65.2482	4.42908	57.0922	11.9919
SCUBE2	62.4113	10.9183	62.4113	6.14202	62.4113	7.92297
SECTM1	58.156	2.45681	48.227	5.35449	53.1915	6.59231
SGK1	55.3191	2.12766	58.8652	3.25005	57.0922	3.13183
SLC39A8	65.2482	4.42908	60.9929	1.2284	63.1206	3.72594
SNED1	50.3546	6.50011	53.1915	9.04082e-15	51.773	4.39487
SOCS3	56.0284	2.45681	57.4468	0	56.7376	1.73723
SOD2	63.8298	2.12766	53.9007	2.45681	58.8652	5.81387
STEAP1	60.2837	5.35449	65.2482	5.35449	62.766	5.50731
TEX29	58.8652	7.47209	59.5745	2.12766	59.2199	4.92895
TNC	30.4965	19.07	46.8085	8.51064	44.6809	6.72825
TNFSF13B	61.7021	2.12766	66.6667	4.42908	64.1844	4.12934
WNT11	60.2837	4.91362	67.3759	1.2284	63.8298	5.03496
