# Supplementary material for: Membrane-bound ICAM-1 contributes to the onset of proinvasive tumor stroma by controlling acto-myosin contractility in carcinoma-associated fibroblasts
Source: Oncotarget. 2016 Nov 25;8(1):1304–20. doi: 10.18632/oncotarget.13610 (PMC5352056; doi:10.18632/oncotarget.13610)
Supplement: Supplementary file 6 [file oncotarget-08-1304-s006.xlsx]

## Sheet: Feuil1
	Initiation						Maintenance
							hDF_LIF						CAF
	Exp 1		Exp 2		Mean		Exp 1		Exp 2		Mean		Exp 1		Exp 2		Mean
	% of gel contraction	SD	% of gel contraction	SD	% of gel contraction	SD	% of gel contraction	SD	% of gel contraction	SD	% of gel contraction	SD	% of gel contraction	SD	% of gel contraction	SD	% of gel contraction	SD
Luc	0.70922	3.00897	0.70922	1.2284	0.70922	2.3788	3.19149	2.50747	3.5461	3.00897	1.95035	1.75523	58.156	6.50011	58.156	4.91362	60.8747	6.15526
Luc + LIF	57.4468	4.01195	65.7801	3.61016	61.6135	5.86789	56.974	7.10401	63.4752	8.5254	59.2937	3.28061
JAK	0.70922	0	0.70922	1.45322	0.70922	1.32251	2.48227	2.50747	1.06383	0.501494	1.59574	1.25374	-2.12766	1.80816e-14	0	2.12766	0.851064	4.31568
ANGPTL4	54.6099	3.25005	60.9929	8.59883	57.8014	6.78409	0.70922	2.45681	33.3333	23.4365	17.0213	23.2685	-1.41844	2.45681	2.12766	1.80816e-14	0.35461	2.48733
APOL2	49.6454	8.05519	70.922	2.45681	60.2837	12.8132	63.1206	2.45681	75.1773	1.2284	69.1489	6.82843	60.9929	8.85815	54.6099	1.2284	57.8014	6.64929
ATF3	59.5745	2.12766	68.0851	2.12766	63.8298	5.03496	61.7021	2.12766	70.2128	2.12766	65.9574	5.03496	58.8652	6.83947	65.9574	2.12766	62.4113	5.96757
BATF3	58.8652	2.45681	63.1206	6.83947	60.9929	5.15345	51.773	1.2284	63.8298	2.12766	57.8014	6.78409	63.8298	11.0556	61.7021	2.12766	62.766	7.21524
BCL2L14	46.0993	3.25005	43.9716	27.1085	49.4681	7.87522	50.3546	4.42908	30.4965	26.0004	40.4255	19.9138	0.70922	3.25005	1.41844	1.2284	1.06383	2.23151
BCL3	31.9149	7.37043	21.0993	3.91003	26.5071	5.64023	6.38298	9.27425	59.5745	4.25532	32.9787	29.8404	0.70922	1.2284	2.12766	2.12766	1.41844	1.73723
BST2	68.0851	2.12766	82.9787	2.12766	75.5319	8.3766	62.4113	2.45681	77.305	2.45681	69.8582	8.44835	75.1773	1.2284	69.5035	4.42908	72.3404	4.25532
C3	51.773	2.45681	71.6312	2.45681	61.7021	11.0965	53.9007	3.25005	67.3759	1.2284	60.6383	7.70083	46.0993	14.1667	48.9362	2.12766	47.5177	9.19254
CFI	59.5745	0	70.922	4.91362	65.2482	6.94891	59.5745	3.68521	64.539	7.47209	62.0567	5.92952	65.9574	3.68521	55.3191	2.12766	60.6383	6.41834
CLDN23	58.8652	1.2284	70.922	6.83947	64.8936	7.93249	48.227	11.7182	67.3759	1.2284	57.8014	12.866	65.2482	6.83947	65.2482	4.91362	65.2482	5.32624
CMPK2	61.7021	4.25532	75.1773	5.35449	68.4397	8.55485	60.9929	2.45681	60.2837	9.82724	60.6383	6.41834	64.539	2.45681	62.4113	1.2284	63.4752	2.0919
CPXM1	53.1915	2.12766	70.922	2.45681	62.0567	9.92654	62.4113	2.45681	64.539	4.42908	63.4752	3.40869	55.3191	11.2585	59.5745	2.12766	57.4468	7.61215
DBC1	0.70922	1.2284	17.7305	28.8871	0.851064	1.16537			0	2.12766	0	2.12766	-0.70922	2.45681	0.70922	1.2284	0	1.90304
FAM167B	56.7376	3.25005	68.0851	6.38298	62.5532	8.59005	58.8652	6.83947	50.3546	19.7693	54.6099	14.0275	56.9149	3.19149	57.4468	2.12766	57.8014	2.0919
FAM65C	53.9007	1.2284	69.5035	6.83947	61.7021	9.60986	62.4113	4.42908	46.0993	25.3837	54.2553	18.5851	60.9929	3.25005	63.8298	2.12766	62.4113	2.90694
FOXD3	60.9929	4.91362	61.7021	4.25532	61.3475	4.12934	61.7021	2.12766	69.5035	1.2284	65.6028	4.54676	56.0284	5.35449	53.9007	3.25005	54.9645	4.12934
GALNT15	48.9362	9.27425	70.2128	13.2872	59.5745	15.5188	0.70922	4.42908	39.0071	20.991	19.8582	24.9823	58.8652	3.25005	53.1915	4.25532	56.0284	4.59627
GGT5	43.2624	12.0984	60.2837	4.91362	51.773	12.4548	59.5745	7.37043	0.70922	1.2284	30.1418	32.5863	57.4468	5.62926	46.8085	9.75016	52.1277	9.20074
GUCY1A3	60.2837	3.25005	56.0284	26.4321	56.0284	17.0035	57.4468	4.25532	60.2837	8.05519	58.8652	5.96757	56.0284	10.4955	63.1206	5.35449	59.5745	8.40358
HRH1	4.96454	6.50011	32.6241	8.85815	18.7943	16.6674	6.38298	7.67139	4.25532	3.68521	5.31915	5.50731	0	1.80816e-14	3.5461	1.2284	1.77305	2.0919
ICAM1	2.12766	2.12766	1.41844	4.42908	1.77305	3.13183	0.70922	1.2284	19.1489	16.8878	9.92908	14.7204	3.5461	6.50011	3.5461	3.25005	3.5461	4.59627
IFI30	51.773	8.59883	68.7943	1.2284	60.2837	10.8211	64.539	5.35449	67.3759	3.25005	65.9574	4.25532	60.2837	5.35449	51.0638	7.67139	55.6738	7.77882
IFITM1	58.8652	1.2284	51.0638	27.8228	54.9645	18.1247	18.4397	8.59883	65.2482	3.25005	41.844	26.289	58.8652	14.1667	55.3191	4.25532	57.0922	9.55475
IGFLR1	60.2837	3.25005	72.3404	2.12766	66.3121	7.04595	36.8794	12.0984	65.9574	2.12766	51.4184	17.7206	65.2482	9.82724	62.4113	2.45681	63.8298	6.59231
IL1R1	58.156	1.2284	64.8936	4.51345	60.9929	3.96149	70.922	2.45681	62.4113	4.42908	66.6667	5.656	61.7021	6.01793	56.0284	4.42908	57.4468	5.21168
MGP	50.3546	6.83947	66.6667	4.91362	58.5106	10.4016	59.5745	5.62926	45.3901	26.4321	52.4823	18.7749	48.9362	4.25532	49.6454	4.42908	49.2908	3.90393
MX1	58.156	4.42908	51.773	8.05519	54.9645	6.78409	19.8582	13.6789	42.5532	25.7965	31.2057	22.2609	60.2837	6.50011	63.1206	3.25005	61.7021	4.85181
NABP1	60.9929	4.91362	69.5035	1.2284	65.2482	5.656	54.6099	1.2284	65.2482	1.2284	59.9291	5.92952	-2.12766	3.68521	56.7376	2.45681	62.766	6.95976
NFE2	54.6099	1.2284	59.5745	2.12766	57.0922	3.13183	55.3191	2.12766	64.539	3.25005	59.9291	5.61584	47.5177	5.35449	54.6099	4.91362	51.0638	6.01793
NFIB	57.4468	4.25532	40.4255	35.1547	58.7234	4.14757	63.1206	2.45681	67.3759	1.2284	65.2482	2.90694	58.8652	1.2284	58.8652	3.25005	58.8652	2.19744
NIPAL4	58.8652	1.2284	65.9574	3.68521	62.4113	4.59627	54.6099	1.2284	69.5035	1.2284	62.0567	8.23123	47.5177	15.6832	57.4468	7.67139	52.4823	12.3086
PCBP3	54.6099	1.2284	72.3404	0	63.4752	9.74242	70.922	6.14202	66.6667	1.2284	68.7943	4.59627	63.1206	8.85815	51.773	5.35449	57.4468	9.0269
PPL	55.3191	5.62926	58.156	11.7182	56.7376	8.36759	42.5532	16.6176	59.5745	2.12766	51.0638	14.1133	58.8652	10.4955	66.6667	1.2284	62.766	7.93249
RARRES1	60.9929	3.25005	59.5745	0	60.2837	2.19744	51.773	2.45681	69.5035	3.25005	60.6383	10.0474	55.3191	7.67139	65.9574	2.12766	60.6383	7.70083
RARRES3	54.6099	3.25005	76.5957	3.68521	65.6028	12.4367	54.6099	8.59883	50.3546	15.9693	52.4823	11.7054	46.0993	17.8436	60.2837	4.42908	53.1915	13.9844
RET	56.0284	1.2284	48.227	27.1085	59.1489	4.61266	41.844	14.1667	69.5035	1.2284	55.6738	17.6181	0.70922	1.2284	53.9007	4.91362	27.305	29.3097
SAA1	54.6099	1.2284	58.156	3.25005	56.383	2.23923	54.6099	3.25005	63.1206	2.45681	58.8652	5.32624	58.8652	6.83947	60.2837	7.47209	59.5745	6.45351
SBNO2	55.3191	2.12766	53.9007	8.85815	54.6099	5.81387	63.1206	1.2284	58.156	1.2284	60.6383	2.93278	48.9362	11.8463	65.2482	4.42908	57.0922	11.9919
SCUBE2	60.2837	1.2284	58.156	6.14202	59.2199	4.12934	43.2624	8.05519	70.2128	3.68521	56.7376	15.7887	62.4113	10.9183	62.4113	6.14202	62.4113	7.92297
SECTM1	48.9362	7.37043	63.1206	4.42908	56.0284	9.48341	56.0284	9.82724	46.8085	29.4817	51.4184	20.2929	58.156	2.45681	48.227	5.35449	53.1915	6.59231
SGK1	46.8085	3.68521	59.5745	3.68521	53.1915	7.73017	39.7163	7.47209	64.539	2.45681	52.1277	14.4775	55.3191	2.12766	58.8652	3.25005	57.0922	3.13183
SLC39A8	54.6099	1.50448	44.6809	29.4817	57.4468	8.3766	57.4468	4.25532	68.0851	2.12766	62.766	6.55789	65.2482	4.42908	60.9929	1.2284	63.1206	3.72594
SNED1	56.7376	1.2284	66.6667	6.14202	61.7021	6.72825	58.8652	8.59883	65.2482	3.25005	62.0567	6.78409	50.3546	6.50011	53.1915	9.04082e-15	51.773	4.39487
SOCS3	55.3191	5.62926	50.3546	7.47209	52.8369	6.5117	63.8298	2.12766	68.7943	3.25005	66.3121	3.66468	56.0284	2.45681	57.4468	0	56.7376	1.73723
SOD2	56.0284	1.2284	74.4681	2.12766	65.2482	10.2187	56.7376	4.91362	52.4823	32.5701	54.6099	20.9622	63.8298	2.12766	53.9007	2.45681	58.8652	5.81387
STEAP1	56.7376	1.2284	84.3972	1.2284	70.5674	15.1896	50.3546	3.25005	58.8652	3.25005	54.6099	5.49359	60.2837	5.35449	65.2482	5.35449	62.766	5.50731
TEX29	59.5745	2.12766	70.2128	3.68521	64.8936	6.41834	60.9929	2.45681	68.0851	0	64.539	4.1838	58.8652	7.47209	59.5745	2.12766	59.2199	4.92895
TNC	53.9007	3.25005	60.9929	3.25005	57.4468	4.85181	60.9929	3.25005	58.8652	6.50011	59.9291	4.74171	30.4965	19.07	46.8085	8.51064	44.6809	6.72825
TNFSF13B	55.3191	5.62926	78.7234	2.12766	67.0213	13.3721	48.227	8.05519	70.2128	2.12766	59.2199	13.1445	61.7021	2.12766	66.6667	4.42908	64.1844	4.12934
WNT11	61.7021	4.25532	68.0851	0	64.8936	4.41201	36.8794	4.91362	63.1206	3.25005	50	14.848	60.2837	4.91362	67.3759	1.2284	63.8298	5.03496
